# Supplementary material for: An MIP-Based PFAS Sensor Exploiting Nanolayers on Plastic Optical Fibers for Ultra-Wide and Ultra-Low Detection Ranges—A Case Study of PFAS Detection in River Water
Source: Nanomaterials (Basel). 2024 Nov 3;14(21):1764. doi: 10.3390/nano14211764 (PMC11547922; doi:10.3390/nano14211764)
Supplement: Supplementary file 1 [file nanomaterials-14-01764-s001.zip]

Archive with 1 entries (1 files):
- nanomaterials-3267545-supplementary.pdf
